# Supplementary material for: Injectable and Self-Healing Boronic-Acid-Modified Succinoglycan Hydrogels: Dual-Stimuli-Responsive Platforms for Controlled Tannic Acid Release
Source: Gels. 2025 Nov 9;11(11):897. doi: 10.3390/gels11110897 (PMC12652636; doi:10.3390/gels11110897)
Supplement: Supplementary file 1 [file gels-11-00897-s001.zip]

Archive with 1 entries (1 files):
- gels-3938433-supplementary.pdf
